# Supplementary material for: To Implement or Not to Implement? A Commentary on the Pitfalls of Judging the Value and Risks of Personalized Prognostic Statistical Models
Source: J Med Internet Res. 2025 May 19;27:e69341. doi: 10.2196/69341 (PMC12131093; doi:10.2196/69341)
Supplement: Multimedia Appendix 1 [file jmir-v27-e69341-s001.xlsx]

## Sheet: risk-benefit example
Risk benefit Calculation of implementing a new personalized prognostic model (compared to a current one-size fits all treatment recommendation)																To apply this claculation sheet to your case, check and adjust the red numbers and then the grey marked fields accordingly.
Total number of patients																Explanations and implemented assumptions	Information to change
1000																Number of incluuded patients	1000
Patients who would follow and participate at the one-size-fits all treatment recommendation								Patients who would NOT follow and participate at the one-size fits all treatment recommendation								50% of the patients would follow the treatment, the other half would not.	0.5
500								500
Patients receive a positive outcome prediction from the personalized model				Patients receive a negative outcome prediction from the personalized model				Patients receive a positive outcome prediction from the personalized model				Patients receive a negative outcome prediction from the personalized model				The prediction model predics positiv outcomes for about 3/4 and negative outcomes for the remaining 1/4 of the patients.	0.75
375				125				375				125
Patients participating in the treatment		Patients NOT participating in the treatment		Patients participating in the treatment		Patients NOT participating in the treatment		Patients participating in the treatment		Patients NOT participating in the treatment		Patients participating in the treatment		Patients NOT participating in the treatment		We assume, that 29/30 of the patients would follow a positive prediction of the prediction model, if they also wanted to go to the treatment a priori and follow a negative prediction if they also did not want to go to the treatment a priori. Further we would assume that a negative prediction can convince 2/3 of the patients to not go to the treatment, if they initially would have planed to partic…	0.966667
363		12		42		83		188		187		4		121			0.666667
																	0.5
Patients actually benefiting	Patients actually NOT benefiting	Patients would actually benefit	Patients would actually NOT benefit	Patients actually benefiting	Patients actually NOT benefiting	Patients would actually benefit	Patients would actually NOT benefit	Patients actually benefiting	Patients actually NOT benefiting	Patients would actually benefit	Patients would actually NOT benefit	Patients actually benefiting	Patients actually NOT benefiting	Patients would actually benefit	Patients would actually NOT benefit	We assume that the model's prediction is correct in 3 out of 5 cases.	0.6
218	145	7	5	17	25	33	50	113	75	112	75	2	2	48	73
none	none	negative(harm)	yes(no time wasted)	none	none	negative(harm)	yes(no time wasted)	yes	negative(time wasted)	none	none	yes	negative(time wasted)	none	none	Benefit (use exact these terms: "none", "negative(harm)", "negative(time wasted)", or "yes")	Compared to not utilizating the personalised prediction model, would the patients experience a benefit/harm, a positive/negative side-effects, and placebo/nocebo effects, if using the model?
yes	yes	none	none	negative(nocebo)	none	none	none	yes	yes	none	none	negative(nocebo)	none	none	none	Placebo (use exact these terms: "none", "negative(nocebo)", or "yes")
none	none	negative	negative	none	none	negative	negative	positive	positive	none	none	positive	positive	none	none	Sideeffects (use exact these terms: "none", "negative", or "positive")
0	0	-3	1	0	0	-3	1	3	-1	0	0	3	-1	0	0	Rating points for benefit/harm: if patient benefits ("yes")	3
																Rating points for benefit/harm: if patient is harmed ("negative(harm)")	-3
																Rating points for benefit/harm: if only time was wasted ("negative(time wasted)")	-1
																Rating points for benefit/harm: if no longer time was wasted ("yes(no time wasted)")	1
																Rating points for benefit/harm: otherwise ("none" = not benefit or harm)	0
1	1	0	0	-1	0	0	0	1	1	0	0	-1	0	0	0	Ratings for placebo/nocebo: if patient has (positive) placebo effect ("yes")	1
																Ratings for placebo/nocebo: if patient has (negative) nocebo effect ("negative(nocebo)")	-1
																Ratings for placebo/nocebo: otherwise ("none" = no placebo/nocebo effect)	0
0	0	-1	-1	0	0	-1	-1	1	1	0	0	1	1	0	0	Rating of side effects: if the patient has positive side effects ("positive")	1
																Rating of side effects: if patient has negative side effects ("negative")	-1
																Rating of side effects: otherwise ("none" = no side effects)	0
1	1	-4	0	-1	0	-4	0	5	1	0	0	3	0	0	0	Sum of the rating points per one patient
218	145	-28	0	-17	0	-132	0	565	75	0	0	6	0	0	0	Sum of rating points for whole patient group
832																Benefit-Risk Score (BRS) as the overall sum of points
0.832																The average BRS per patient in the population
														Implement? ==>	yes	If BRS >0 the model should be implemented as the estimated benefits are higher than the estimated harm/risks; if BRS<0 then not.
